# Supplementary material for: Genomic and transcriptomic landscapes of Epstein-Barr virus in extranodal natural killer T-cell lymphoma
Source: Leukemia. 2018 Dec 13;33(6):1451–62. doi: 10.1038/s41375-018-0324-5 (PMC6756073; doi:10.1038/s41375-018-0324-5)
Supplement: Supplementary file 17 — Table S1. Clinical information of NKTCL patients [file 41375_2018_324_MOESM17_ESM.xlsx]

## Sheet: Sheet1
Table S1. Clinical information of NKTCL patients
	South China	Singapore
Diagnosis age, median (range)	42 (21-57)	51(25-82)
Gender
Male	11 (73.3%)	10 (83.3%)
Female	4 (26.7%)	2 (16.7%)
TMN stage
I	3 (20.0%)	2 (16.7%)
II	7 (46.7%)	3 (25.0%)
III	0 (0.0%)	1 (8.3%)
IV	2 (13.3%)	5 (41.7%)
N/A	3 (20.0%)	1 (8.3%)
