# Supplementary material for: Genomic and transcriptomic landscapes of Epstein-Barr virus in extranodal natural killer T-cell lymphoma
Source: Leukemia. 2018 Dec 13;33(6):1451–62. doi: 10.1038/s41375-018-0324-5 (PMC6756073; doi:10.1038/s41375-018-0324-5)
Supplement: Supplementary file 18 — Table S2. Accession numbers of NKTCL-derived EBV genomes [file 41375_2018_324_MOESM18_ESM.xlsx]

## Sheet: Sheet1
Table S2.Accession numbers of NKTCL-derived EBV genomes
Sample_ID	GenBank accession number
SC01	MH101957
SC02	MH101958
SC03	MH101959
SC04	MH101960
SC05	MH101961
SC06	MH101962
SC07	MH101963
SC08	MH101964
SC09	MH101965
SC10	MH101966
SC11	MH101967
SC12	MH101968
SC13	MH101969
SC14	MH101970
SC15	MH101971
SG01	MH144212
SG02	MH144213
SG03	MH144214
SG04	MH144215
SG05	MH144216
SG06	MH144217
SG07	MH144218
SG08	MH144219
SG09	MH144220
SG10	MH144221
SG11	MH144222
SG12	MH144223
