# Supplementary material for: Genomic and transcriptomic landscapes of Epstein-Barr virus in extranodal natural killer T-cell lymphoma
Source: Leukemia. 2018 Dec 13;33(6):1451–62. doi: 10.1038/s41375-018-0324-5 (PMC6756073; doi:10.1038/s41375-018-0324-5)
Supplement: Supplementary file 19 — Table S3. Alterations of known T-cell epitopes in NKTCL [file 41375_2018_324_MOESM19_ESM.xlsx]

## Sheet: Sheet1
Table S3. Alterations of known T-cell epitopes in NKTCL
Gene Symbol	Wild-type Epitope Sequence	Animo Acid Change	HLA Restriction	Expressed in NKTCL Tumor	Mutation Rate in NKTCL	Mutation Rate in NPC	Mutation Rate in GC
Latent Cycle Proteins
EBNA1	AIPQCRLTPLSRLPF	I528V	DR13		0.814815	0.958333	0.863636
EBNA1	AIPQCRLTPLSRLPF	P529Q	DR13		0.0740741	0	0
EBNA1	AIPQCRLTPLSRLPF	L533I	DR13		0.814815	0.958333	0.863636
EBNA1	APGPGPQPLRESIVCYFM	M563I			0.0740741	0	0.136364
EBNA1	APGPGPQPLRESIVCYFM	P553Q		Yes	0	0.0416667	0
EBNA1	EEGNWVAGVFVYGGSKTSLYNLRRG	D499E			1	0.958333	0.863636
EBNA1	EEGNWVAGVFVYGGSKTSLYNLRRG	E500D			0.0740741	0	0
EBNA1	EEGNWVAGVFVYGGSKTSLYNLRRG	T502N			0.962963	0.958333	0.863636
EBNA1	EEGNWVAGVFVYGGSKTSLYNLRRG	T524A			0.037037	0	0
EBNA1	EEGNWVAGVFVYGGSKTSLYNLRRG	T524I			1	0.958333	1
EBNA1	EEGNWVAGVFVYGGSKTSLYNLRRG	I528V			0.814815	0.958333	0.863636
EBNA1	EEGNWVAGVFVYGGSKTSLYNLRRG	P529Q			0.0740741	0	0
EBNA1	EEGNWVAGVFVYGGSKTSLYNLRRG	L533I			0.814815	0.958333	0.863636
EBNA1	EEGNWVAGVFVYGGSKTSLYNLRRG	D499G		Yes	0	0.0416667	0
EBNA1	EEGNWVAGVFVYGGSKTSLYNLRRG	L520P		Yes	0	0.0833333	0
EBNA1	EEGNWVAGVFVYGGSKTSLYNLRRG	T524S		Yes	0	0.0416667	0
EBNA1	EEGNWVAGVFVYGGSKTSLYNLRRG	G501R		Yes	0	0	0.181818
EBNA1	ENIAEGLRVLLARSHVERTT	A487P	DQ7		0.0740741	0	0
EBNA1	ENIAEGLRVLLARSHVERTT	A487V	DQ7		0.962963	0.958333	0.863636
EBNA1	ENIAEGLRVLLARSHVERTT	S492C	DQ7		0.0740741	0	0.136364
EBNA1	ENIAEGLRVLLARSHVERTT	E495Q	DQ7		0.037037	0	0
EBNA1	ENIAEGLRVLLARSHVERTT	A487S	DQ7	Yes	0	0.0416667	0
EBNA1	ENIAEGLRVLLARSHVERTT	E479Q	DQ7	Yes	0	0	0.0454545
EBNA1	ENIAEGLRVLLARSHVERTT	A487T	DQ7	Yes	0	0	0.136364
EBNA1	FEYHQEGGPDGEP	H418L	DR4		0.888889	0.958333	0.863636
EBNA1	FEYHQEGGPDGEP	H418Y	DR4	Yes	0	0.0416667	0
EBNA1	HPVGEADYF	G410R	B53		0.037037	0	0
EBNA1	HPVGEADYF	E411Q	B53		0.037037	0	0
EBNA1	HPVGEADYF	E411D	B53		0.888889	0.958333	0.863636
EBNA1	HPVGEADYF	E411V	B53	Yes	0	0.0416667	0
EBNA1	HPVGEADYFEY	G410R	B35.1		0.037037	0	0
EBNA1	HPVGEADYFEY	E411Q	B35.1		0.037037	0	0
EBNA1	HPVGEADYFEY	E411D	B35.1		0.888889	0.958333	0.863636
EBNA1	HPVGEADYFEY	E411V	B35.1	Yes	0	0.0416667	0
EBNA1	IAEGLRALLARSHVERTTDE	A487P	DQ2/3		0.0740741	0	0
EBNA1	IAEGLRALLARSHVERTTDE	A487V	DQ2/3		0.962963	0.958333	0.863636
EBNA1	IAEGLRALLARSHVERTTDE	S492C	DQ2/3		0.0740741	0	0.136364
EBNA1	IAEGLRALLARSHVERTTDE	E495Q	DQ2/3		0.037037	0	0
EBNA1	IAEGLRALLARSHVERTTDE	D499E	DQ2/3		1	0.958333	0.863636
EBNA1	IAEGLRALLARSHVERTTDE	E500D	DQ2/3		0.0740741	0	0
EBNA1	IAEGLRALLARSHVERTTDE	A487S	DQ2/3	Yes	0	0.0416667	0
EBNA1	IAEGLRALLARSHVERTTDE	D499G	DQ2/3	Yes	0	0.0416667	0
EBNA1	IAEGLRALLARSHVERTTDE	A487T	DQ2/3	Yes	0	0	0.136364
EBNA1	IEQGPTDDPGEGPSTGPRGQGDGGR	A439T			0.740741	0.958333	0.863636
EBNA1	IPQCRLTPL	I528V	B7		0.814815	0.958333	0.863636
EBNA1	IPQCRLTPL	P529Q	B7		0.0740741	0	0
EBNA1	IPQCRLTPL	L533I	B7		0.814815	0.958333	0.863636
EBNA1	LQTHIFAEV	V574G	A2.6		0.0740741	0	0.136364
EBNA1	LRALLARSHVERTTD	A487P			0.0740741	0	0
EBNA1	LRALLARSHVERTTD	A487V			0.962963	0.958333	0.863636
EBNA1	LRALLARSHVERTTD	S492C			0.0740741	0	0.136364
EBNA1	LRALLARSHVERTTD	E495Q			0.037037	0	0
EBNA1	LRALLARSHVERTTD	D499E			1	0.958333	0.863636
EBNA1	LRALLARSHVERTTD	A487S		Yes	0	0.0416667	0
EBNA1	LRALLARSHVERTTD	D499G		Yes	0	0.0416667	0
EBNA1	LRALLARSHVERTTD	A487T		Yes	0	0	0.136364
EBNA1	LRESIVCYFMVFLQTHIFAE	M563I			0.0740741	0	0.136364
EBNA1	LRESIVCYFMVFLQTHIFAEVLKDA	M563I	#N/A		0.0740741	0	0.136364
EBNA1	LRESIVCYFMVFLQTHIFAEVLKDA	V574G	#N/A		0.0740741	0	0.136364
EBNA1	LRESIVCYFMVFLQTHIFAEVLKDA	A578G	#N/A		0.037037	0	0
EBNA1	LRESIVCYFMVFLQTHIFAEVLKDA	A578V	#N/A		0.037037	0	0
EBNA1	MVFLQTHIFAEVLKD	M563I	DR15		0.0740741	0	0.136364
EBNA1	MVFLQTHIFAEVLKD	V574G	DR15		0.0740741	0	0.136364
EBNA1	NLRRGRTALAIPQCRL	T524A			0.037037	0	0
EBNA1	NLRRGRTALAIPQCRL	T524I			1	0.958333	1
EBNA1	NLRRGRTALAIPQCRL	I528V			0.814815	0.958333	0.863636
EBNA1	NLRRGRTALAIPQCRL	P529Q			0.0740741	0	0
EBNA1	NLRRGRTALAIPQCRL	L533I			0.814815	0.958333	0.863636
EBNA1	NLRRGRTALAIPQCRL	L520P		Yes	0	0.0416667	0
EBNA1	NLRRGRTALAIPQCRL	T524S		Yes	0	0.0416667	0
EBNA1	NPKFENIAEGLRALL	P476Q			0.148148	0	0.136364
EBNA1	NPKFENIAEGLRALL	A487P			0.0740741	0	0
EBNA1	NPKFENIAEGLRALL	A487V			0.962963	0.958333	0.863636
EBNA1	NPKFENIAEGLRALL	A487S		Yes	0	0.0416667	0
EBNA1	NPKFENIAEGLRALL	E479Q		Yes	0	0	0.0454545
EBNA1	NPKFENIAEGLRALL	A487T		Yes	0	0	0.136364
EBNA1	PGPLRESIVCYFMVFLQTHI	M563I	DR1		0.0740741	0	0.136364
EBNA1	PGPLRESIVCYFMVFLQTHI	P553Q	DR1	Yes	0	0.0416667	0
EBNA1	PQCRLTPLSRLPFGM	P529Q	DR14		0.0740741	0	0
EBNA1	PQCRLTPLSRLPFGM	L533I	DR14		0.814815	0.958333	0.863636
EBNA1	PQPGPLRESIVCYFMVFLQT	M563I			0.0740741	0	0.136364
EBNA1	PQPGPLRESIVCYFMVFLQT	P553Q		Yes	0	0.0416667	0
EBNA1	PTCNIKVTVCSFDDGVDLPPWFPPM	R594K			1	0.958333	1
EBNA1	PTCNIKVTVCSFDDGVDLPPWFPPM	V595A		Yes	0	0	0.136364
EBNA1	RPFFHPVGEADYFEY	G410R			0.037037	0	0
EBNA1	RPFFHPVGEADYFEY	E411Q			0.037037	0	0
EBNA1	RPFFHPVGEADYFEY	E411D			0.888889	0.958333	0.863636
EBNA1	RPFFHPVGEADYFEY	E411V		Yes	0	0.0416667	0
EBNA1	RPQKRPSCI	Q74P	B7	Yes	0	0.0416667	0
EBNA1	RRPQKRPSCIGCKGT	Q74P		Yes	0	0.0416667	0
EBNA1	RRPQKRPSCIGCKGT	T85A		Yes	0	0.875	0.5
EBNA1	RVTVCSFDDGVDLPPWFPPM	R594K			1	0.958333	1
EBNA1	RVTVCSFDDGVDLPPWFPPM	V595A		Yes	0	0	0.136364
EBNA1	SNPKFENIAEGLRVLLARSH	P476Q			0.148148	0	0.136364
EBNA1	SNPKFENIAEGLRVLLARSH	A487P			0.0740741	0	0
EBNA1	SNPKFENIAEGLRVLLARSH	A487V			0.962963	0.958333	0.863636
EBNA1	SNPKFENIAEGLRVLLARSH	S492C			0.0740741	0	0.136364
EBNA1	SNPKFENIAEGLRVLLARSH	A487S		Yes	0	0.0416667	0
EBNA1	SNPKFENIAEGLRVLLARSH	E479Q		Yes	0	0	0.0454545
EBNA1	SNPKFENIAEGLRVLLARSH	A487T		Yes	0	0	0.136364
EBNA1	TSLYNLRRGTALAI	T524A	DR1		0.037037	0	0
EBNA1	TSLYNLRRGTALAI	T524I	DR1		1	0.958333	1
EBNA1	TSLYNLRRGTALAI	I528V	DR1		0.814815	0.958333	0.863636
EBNA1	TSLYNLRRGTALAI	L520P	DR1	Yes	0	0.0416667	0
EBNA1	TSLYNLRRGTALAI	T524S	DR1	Yes	0	0.0416667	0
EBNA1	VFLQTHIFAEVLKDAIKDL	V574G	DP5		0.0740741	0	0.136364
EBNA1	VFLQTHIFAEVLKDAIKDL	A578G	DP5		0.037037	0	0
EBNA1	VFLQTHIFAEVLKDAIKDL	A578V	DP5		0.037037	0	0
EBNA1	VFLQTHIFAEVLKDAIKDL	I579V	DP5		0.037037	0	0
EBNA1	VLKDAIKDL	V574G	A2.3		0.0740741	0	0.136364
EBNA1	VLKDAIKDL	A578G	A2.3		0.037037	0	0
EBNA1	VLKDAIKDL	A578V	A2.3		0.037037	0	0
EBNA1	VLKDAIKDL	I579V	A2.3		0.037037	0	0
EBNA1	VLKDAIKDLVMTKPAPTCNI	V574G			0.0740741	0	0.136364
EBNA1	VLKDAIKDLVMTKPAPTCNI	A578G			0.037037	0	0
EBNA1	VLKDAIKDLVMTKPAPTCNI	A578V			0.037037	0	0
EBNA1	VLKDAIKDLVMTKPAPTCNI	I579V			0.037037	0	0
EBNA1	VLKDAIKDLVMTKPAPTCNI	T585P			0.0740741	0	0.136364
EBNA1	VLKDAIKDLVMTKPAPTCNI	T585I			0.666667	0.166667	0.0454545
EBNA1	VLKDAIKDLVMTKPAPTCNI	A588P			0.222222	0	0
EBNA1	VLKDAIKDLVMTKPAPTCNI	A588V			0.037037	0	0
EBNA1	VLKDAIKDLVMTKPAPTCNI	M584I		Yes	0	0	0.0454545
EBNA1	VPPGAIEQGPADDPGEGPST	V429M			0.0740741	0	0.136364
EBNA1	VPPGAIEQGPADDPGEGPST	A439T			0.740741	0.958333	0.863636
EBNA1	VYGGSKTSLYNLRRGTALAI	T524A	DR7/DR11		0.037037	0	0
EBNA1	VYGGSKTSLYNLRRGTALAI	T524I	DR7/DR11		1	0.958333	1
EBNA1	VYGGSKTSLYNLRRGTALAI	I528V	DR7/DR11		0.814815	0.958333	0.863636
EBNA1	VYGGSKTSLYNLRRGTALAI	L520P	DR7/DR11	Yes	0	0.0416667	0
EBNA1	VYGGSKTSLYNLRRGTALAI	T524S	DR7/DR11	Yes	0	0.0416667	0
EBNA1	YFMVFLQTHIFAE	M563I	DR11,12,13		0.0740741	0	0.136364
EBNA1	YNLRRGTAL	T524A	B8		0.037037	0	0
EBNA1	YNLRRGTAL	T524I	B8		1	0.958333	1
EBNA1	YNLRRGTAL	L520P	B8	Yes	0	0.0416667	0
EBNA1	YNLRRGTAL	T524S	B8	Yes	0	0.0416667	0
EBNA1	YNLRRGTALAIPQ	T524A	DP3		0.037037	0	0
EBNA1	YNLRRGTALAIPQ	T524I	DP3		1	0.958333	1
EBNA1	YNLRRGTALAIPQ	I528V	DP3		0.814815	0.958333	0.863636
EBNA1	YNLRRGTALAIPQ	P529Q	DP3		0.0740741	0	0
EBNA1	YNLRRGTALAIPQ	L520P	DP3	Yes	0	0.0416667	0
EBNA1	YNLRRGTALAIPQ	T524S	DP3	Yes	0	0.0416667	0
EBNA2	DTPLIPLTIF	F51V	A2/B51	Yes	0.037037	0	0
EBNA2	GQTYHLIVDTDSLGNPSLSV	H15Q	DR4	Yes	0	0	0.0454545
EBNA2	GQTYHLIVDTDSLGNPSLSV	D21N	DR4	Yes	0	0	0.0454545
EBNA2	GQTYHLIVDTDSLGNPSLSV	I17L	DR4	Yes	0.037037	0	0
EBNA2	GQTYHLIVDTDSLGNPSLSV	S22I	DR4	Yes	0.037037	0	0
EBNA2	GQTYHLIVDTDSLGNPSLSV	L23I	DR4	Yes	0.037037	0	0
EBNA2	GQTYHLIVDTDSLGNPSLSV	L23V	DR4	Yes	0.296296	0.125	0.272727
EBNA2	GQTYHLIVDTDSLGNPSLSV	L23R	DR4	Yes	0.62963	0.875	0.227273
EBNA2	IPLTIFVGENTGVPPPLPPP	58_101del		Yes	0	0.0833333	0.0454545
EBNA2	IPLTIFVGENTGVPPPLPPP	L62fs		Yes	0	0.0416667	0
EBNA2	IPLTIFVGENTGVPPPLPPP	62_67del		Yes	0	0.0416667	0
EBNA2	IPLTIFVGENTGVPPPLPPP	62_70del		Yes	0	0.125	0
EBNA2	IPLTIFVGENTGVPPPLPPP	62_75del		Yes	0	0.0416667	0
EBNA2	IPLTIFVGENTGVPPPLPPP	62_96del		Yes	0	0.0833333	0.363636
EBNA2	IPLTIFVGENTGVPPPLPPP	62_99del		Yes	0	0	0.0909091
EBNA2	IPLTIFVGENTGVPPPLPPP	P64fs		Yes	0	0	0.0454545
EBNA2	IPLTIFVGENTGVPPPLPPP	F51V		Yes	0.037037	0	0
EBNA2	IPLTIFVGENTGVPPPLPPP	P60fs		Yes	0.037037	0	0
EBNA2	IPLTIFVGENTGVPPPLPPP	61_62del		Yes	0.0740741	0	0
EBNA2	IPLTIFVGENTGVPPPLPPP	L62P		Yes	0.222222	0.5	0.136364
EBNA2	IPLTIFVGENTGVPPPLPPP	62_64del		Yes	0.037037	0	0.181818
EBNA2	IPLTIFVGENTGVPPPLPPP	62_69del		Yes	0.037037	0.0416667	0.181818
EBNA2	IPLTIFVGENTGVPPPLPPP	P63fs		Yes	0.037037	0	0
EBNA2	LPPATLVPPRPTRPTTLPP	L211delinsLS		Yes	0	0.0416667	0
EBNA2	LPPATLVPPRPTRPTTLPP	T212M		Yes	0	0.0416667	0
EBNA2	LPPATLVPPRPTRPTTLPP	L211delinsLL		Yes	0.333333	0.375	0.0909091
EBNA2	PRSPTVFYNIPPMPLPPSQL	P279Q	DR7,52a,52b,52c	Yes	0	0.0416667	0
EBNA2	PRSPTVFYNIPPMPLPPSQL	T280N	DR7,52a,52b,52c	Yes	0.37037	0.75	0.0909091
EBNA2	QPRLTPPQPL	Q185E	B7	Yes	0	0.0416667	0
EBNA2	QPRLTPPQPL	c.185_185delinsCACC	B7	Yes	0.037037	0	0
EBNA2	QPRLTPPQPL	Q185R	B7	Yes	0.37037	0.75	0.0909091
EBNA2	QPRLTPPQPL	R187S	B7	Yes	0.148148	0	0
EBNA2	RPTELQPTP	T236S	B55	Yes	0	0	0.0454545
EBNA2	RPTELQPTP	Q239R	B55	Yes	0.037037	0	0
EBNA2	RPTELQPTP	P240S	B55	Yes	0.037037	0	0
EBNA2	TVFYNIPPMPL	T280N	DQ2/DQ7	Yes	0.37037	0.75	0.0909091
EBNA2	YHLIVDTDSL	H15Q	B38	Yes	0	0	0.0454545
EBNA2	YHLIVDTDSL	D21N	B38	Yes	0	0	0.0454545
EBNA2	YHLIVDTDSL	I17L	B38	Yes	0.037037	0	0
EBNA2	YHLIVDTDSL	S22I	B38	Yes	0.037037	0	0
EBNA2	YHLIVDTDSL	L23I	B38	Yes	0.037037	0	0
EBNA2	YHLIVDTDSL	L23V	B38	Yes	0.296296	0.125	0.272727
EBNA2	YHLIVDTDSL	L23R	B38	Yes	0.62963	0.875	0.227273
EBNA3A	EDLPCIVSRGGPKVKRPPIF	I382V	DR15	Yes	0	0.0416667	0
EBNA3A	EDLPCIVSRGGPKVKRPPIF	C368F	DR15	Yes	0	0	0.0454545
EBNA3A	EDLPCIVSRGGPKVKRPPIF	G373D	DR15	Yes	0.222222	0	0
EBNA3A	FLRGRAYGL	F325L	B8	Yes	0.222222	0	0
EBNA3A	FLRGRAYGL	I333L	B8	Yes	0.962963	0.958333	1
EBNA3A	FLRGRAYGL	I333K	B8	Yes	0.222222	0	0
EBNA3A	GPWVPEQWMFQGAPPSQGTP	P794fs	DR1	Yes	0	0.0833333	0
EBNA3A	HLAAQGMAY	A452T		Yes	0	0.0416667	0
EBNA3A	HLAAQGMAY	A452E		Yes	0	0.0416667	0.0454545
EBNA3A	HLAAQGMAY	M456L		Yes	0	0.0416667	0
EBNA3A	HLAAQGMAY	Y458X		Yes	0	0.0416667	0
EBNA3A	HLAAQGMAY	G455R		Yes	0.037037	0.0833333	0
EBNA3A	KRPPIFIRRL	I382V	B27	Yes	0	0.0416667	0
EBNA3A	LEKARGSTY	E407K	B62	Yes	0	0	0.0454545
EBNA3A	LEKARGSTY	G411V	B62	Yes	0	0	0.0909091
EBNA3A	LEKARGSTY	L406P	B62	Yes	0.222222	0	0
EBNA3A	LEKARGSTY	S412R	B62	Yes	0.222222	0	0
EBNA3A	QAKWRLQTL	A159V	B8	Yes	0.037037	0	0
EBNA3A	QAKWRLQTL	L163M	B8	Yes	0.037037	0	0
EBNA3A	QAKWRLQTL	Q164K	B8	Yes	0.037037	0	0
EBNA3A	QAKWRLQTL	Q164P	B8	Yes	0.037037	0	0
EBNA3A	QAKWRLQTL	Q164H	B8	Yes	0.037037	0	0
EBNA3A	QVADVVRAPGVPAMQPQYF	A656V		Yes	0	0.0416667	0
EBNA3A	QVADVVRAPGVPAMQPQYF	G658R		Yes	0	0.0416667	0
EBNA3A	QVADVVRAPGVPAMQPQYF	G658A		Yes	0	0.0416667	0
EBNA3A	QVADVVRAPGVPAMQPQYF	M662T		Yes	0	0.0416667	0
EBNA3A	QVADVVRAPGVPAMQPQYF	M662I		Yes	0	0.0416667	0
EBNA3A	QVADVVRAPGVPAMQPQYF	Q663fs		Yes	0	0.0416667	0
EBNA3A	QVADVVRAPGVPAMQPQYF	V654A		Yes	0.037037	0	0
EBNA3A	QVADVVRAPGVPAMQPQYF	R655Q		Yes	0.62963	0.208333	0.363636
EBNA3A	QVADVVRAPGVPAMQPQYF	A656T		Yes	0.62963	0.208333	0.363636
EBNA3A	QVADVVRAPGVPAMQPQYF	A656E		Yes	0.037037	0	0
EBNA3A	QVADVVRAPGVPAMQPQYF	P657S		Yes	0.037037	0	0
EBNA3A	RLRAEAQVK	V610A	A3	Yes	0.037037	0	0
EBNA3A	RLRAEAQVK	K611Q	A3	Yes	0.037037	0	0
EBNA3A	RLRAEAQVK	K611R	A3	Yes	0.037037	0	0
EBNA3A	RLRAEAQVK	K611N	A3	Yes	0.037037	0	0
EBNA3A	RPPIFIRRL	I382V	B7	Yes	0	0.0416667	0
EBNA3A	RYSIFFDY	R246C	A24	Yes	0.037037	0	0
EBNA3A	SVRDRLARL	L601fs	A2	Yes	0	0.0416667	0
EBNA3A	VFSDGRVAC	F492L	A29	Yes	0	0.0416667	0
EBNA3A	VFSDGRVAC	F492S	A29	Yes	0.962963	0.958333	1
EBNA3A	VQPPQLTLQV	V617G	B46	Yes	0	0.0416667	0
EBNA3A	VQPPQLTLQV	L622V	B46	Yes	0	0.0416667	0
EBNA3A	VQPPQLTLQV	V617E	B46	Yes	0.111111	0.0833333	0
EBNA3A	VQPPQLTLQV	Q618K	B46	Yes	0.037037	0	0
EBNA3A	VQPPQLTLQV	P620T	B46	Yes	0.37037	0.75	0.636364
EBNA3A	VQPPQLTLQV	624_627del	B46	Yes	0.037037	0	0
EBNA3A	YPLHEQHGM	Y458X	B35.1	Yes	0	0.0416667	0
EBNA3A	YPLHEQHGM	H461Y	B35.1	Yes	0	0.0416667	0
EBNA3A	YPLHEQHGM	P459T	B35.1	Yes	0.0740741	0.75	0.636364
EBNA3A	YPLHEQHGM	H464R	B35.1	Yes	0.666667	0.208333	0.363636
EBNA3A	YPLHEQHGM	M466R	B35.1	Yes	0.222222	0	0
EBNA3B	AVFDRKSDAK	A399P	A11	Yes	0.148148	0.0833333	0
EBNA3B	AVFDRKSDAK	A399S	A11	Yes	0.592593	0.0833333	0
EBNA3B	AVFDRKSDAK	V400L	A11	Yes	0.666667	0.0833333	0
EBNA3B	AVFDRKSDAK	D402N	A11	Yes	0.037037	0.75	0.0454545
EBNA3B	AVFDRKSDAK	F401L	A11	Yes	0	0.0416667	0
EBNA3B	AVFDRKSDAK	V400A	A11	Yes	0	0	0.0454545
EBNA3B	AVLLHEESM	A488T	B35.1	Yes	0.851852	0.875	0.636364
EBNA3B	AVLLHEESM	A488G	B35.1	Yes	0.0740741	0	0
EBNA3B	AVLLHEESM	L490I	B35.1	Yes	0.0740741	0	0
EBNA3B	AVLLHEESM	E493G	B35.1	Yes	0.0740741	0	0
EBNA3B	AVLLHEESM	E494Q	B35.1	Yes	0.0740741	0	0
EBNA3B	AVLLHEESM	E494A	B35.1	Yes	0.0740741	0	0
EBNA3B	AVLLHEESM	S495P	B35.1	Yes	0.0740741	0	0
EBNA3B	AVLLHEESM	M496T	B35.1	Yes	0.0740741	0	0
EBNA3B	FIEFVGWLCKKDHTHIREWF	I282V	DRB1*151	Yes	0.037037	0	0
EBNA3B	HRCQAIRKK	K156Q	B27.5	Yes	0.0740741	0	0
EBNA3B	ILRQLLTGGVKKGRPSLKLQ	L789F	DRB4*1	Yes	0.037037	0	0
EBNA3B	ILRQLLTGGVKKGRPSLKLQ	Q790K	DRB4*1	Yes	0.037037	0	0
EBNA3B	IVTDFSVIK	V417L	A11	Yes	0.518519	0.208333	0.227273
EBNA3B	IVTDFSVIK	F420L	A11	Yes	0.037037	0	0.0454545
EBNA3B	IVTDFSVIK	V422I	A11	Yes	0.037037	0	0
EBNA3B	IVTDFSVIK	K424T	A11	Yes	0.222222	0	0
EBNA3B	IVTDFSVIK	K424R	A11	Yes	0.037037	0	0
EBNA3B	IVTDFSVIK	K424N	A11	Yes	0.148148	0.75	0.0454545
EBNA3B	IVTDFSVIK	K424M	A11	Yes	0	0.0416667	0
EBNA3B	QAPTEYTRERRGVGPMPPT	Q846P	DRB3*21	Yes	0.0740741	0	0
EBNA3B	QAPTEYTRERRGVGPMPPT	A847E	DRB3*21	Yes	0.333333	0.208333	0.363636
EBNA3B	QAPTEYTRERRGVGPMPPT	R853G	DRB3*21	Yes	0.0740741	0	0
EBNA3B	QAPTEYTRERRGVGPMPPT	G857X	DRB3*21	Yes	0.0740741	0	0
EBNA3B	QAPTEYTRERRGVGPMPPT	G857V	DRB3*21	Yes	0.0740741	0	0
EBNA3B	QAPTEYTRERRGVGPMPPT	V858G	DRB3*21	Yes	0.0740741	0	0
EBNA3B	QAPTEYTRERRGVGPMPPT	P862S	DRB3*21	Yes	0.0740741	0	0
EBNA3B	TYSAGIVQI	I225L	A24.2	Yes	0.185185	0.0833333	0
EBNA3B	VEITPYKPTW	I659L	B44	Yes	0.0740741	0.125	0.363636
EBNA3B	VEITPYKPTW	Y662D	B44	Yes	0.444444	0.0833333	0
EBNA3B	VEITPYKPTW	K663E	B44	Yes	0.481481	0.0833333	0
EBNA3B	VSFIEFVGW	S280A	B58	Yes	0.037037	0	0
EBNA3B	VSFIEFVGW	I282V	B58	Yes	0.037037	0	0
EBNA3C	AQEILSDNSEISVFPK	F974C		Yes	0	0	0.0454545
EBNA3C	AQEILSDNSEISVFPK	K976E		Yes	0	0	0.272727
EBNA3C	AQEILSDNSEISVFPK	A978V		Yes	0	0	0.318182
EBNA3C	AQEILSDNSEISVFPK	Q980H		Yes	0	0	0.0454545
EBNA3C	FRKAQIQGL	R344L	B27.5	Yes	0.0740741	0	0
EBNA3C	FRKAQIQGL	I348L	B27.5	Yes	0.444444	0.833333	0.636364
EBNA3C	FRKAQIQGL	I348R	B27.5	Yes	0.0740741	0	0
EBNA3C	FRKAQIQGL	G350S	B27.5	Yes	0.037037	0	0
EBNA3C	FRKAQIQGL	Q347H	B27.5	Yes	0	0.0416667	0
EBNA3C	HHIWQNLL	I273V	B39	Yes	0.0740741	0	0
EBNA3C	HHIWQNLL	L277M	B39	Yes	0.0740741	0	0
EBNA3C	ILCFVMAARQRLQDI	I141L	DR13	Yes	0.0740741	0	0
EBNA3C	ILCFVMAARQRLQDI	I141V	DR13	Yes	0.555556	0.75	0.681818
EBNA3C	KEHVIQNAF	E336D	B44.2	Yes	0.111111	0.75	0.636364
EBNA3C	KEHVIQNAF	H337Q	B44.2	Yes	0.0740741	0	0
EBNA3C	KEHVIQNAF	N341K	B44.2	Yes	0.0740741	0	0
EBNA3C	KEHVIQNAF	E336A	B44.2	Yes	0	0.0416667	0
EBNA3C	KEHVIQNAF	H337L	B44.2	Yes	0	0.0416667	0
EBNA3C	LRGKWQRRYR	Y257F	B27.5	Yes	0.185185	0	0
EBNA3C	LRGKWQRRYR	R258Q	B27.5	Yes	0.037037	0	0
EBNA3C	NRGWMQRIRRRRRR	R67K		Yes	0	0.125	0
EBNA3C	PAPQAPYQGYQEPPAPQAPY	741_780del	DR1/DR4	Yes	0	0.0416667	0.0454545
EBNA3C	PAPQAPYQGYQEPPAPQAPY	757_782del	DR1/DR4	Yes	0	0.0416667	0
EBNA3C	PHDITYPYTARNIRDAACRAV	D102N	DR16	Yes	0.037037	0	0
EBNA3C	PHDITYPYTARNIRDAACRAV	T104P	DR16	Yes	0.111111	0	0
EBNA3C	PHDITYPYTARNIRDAACRAV	T104A	DR16	Yes	0.222222	0.125	0.363636
EBNA3C	PHDITYPYTARNIRDAACRAV	T104S	DR16	Yes	0.037037	0	0
EBNA3C	PHDITYPYTARNIRDAACRAV	T107A	DR16	Yes	0.296296	0.125	0.363636
EBNA3C	PHDITYPYTARNIRDAACRAV	T107I	DR16	Yes	0.888889	0.875	0.409091
EBNA3C	PHDITYPYTARNIRDAACRAV	R117Q	DR16	Yes	0.0740741	0	0
EBNA3C	PHDITYPYTARNIRDAACRAV	T107S	DR16	Yes	0	0.0416667	0
EBNA3C	PPAAGPPAAGPRILA	597_622del		Yes	0.111111	0.25	0.0454545
EBNA3C	PPAAGPPAAGPRILA	587_622del		Yes	0	0	0.272727
EBNA3C	PPVVRMFMRERQLPQ	P639R		Yes	0.037037	0	0
EBNA3C	PQCFWEMRAGREITQ	G655S		Yes	0.222222	0.125	0.318182
EBNA3C	PQCFWEMRAGREITQ	R656G		Yes	0.518519	0.75	0.363636
EBNA3C	PSMPFASDYSQGAFT	P916S		Yes	0.222222	0	0
EBNA3C	PSMPFASDYSQGAFT	A921S		Yes	0.0740741	0	0
EBNA3C	QKRAAPPTVSPSDTG	G560fs		Yes	0	0.0416667	0
EBNA3C	QNGALAINTF	Q213H	B62	Yes	0.0740741	0.75	0.636364
EBNA3C	QNGALAINTF	A215G	B62	Yes	0.148148	0	0
EBNA3C	QNGALAINTF	R217L	B62	Yes	0.111111	0	0
EBNA3C	QNGALAINTF	T218A	B62	Yes	0.111111	0	0
EBNA3C	QNGALAINTF	L219I	B62	Yes	0.111111	0	0
EBNA3C	QNGALAINTF	Q213P	B62	Yes	0	0.0416667	0
EBNA3C	QQRPVMFVSRVPAKK	A413V		Yes	0.111111	0	0
EBNA3C	QQRPVMFVSRVPAKK	K414R		Yes	0.0740741	0	0
EBNA3C	RRIYDLIEL	R258Q	B27.2/.4/.5	Yes	0.037037	0	0
EBNA3C	RRIYDLIEL	Y261F	B27.2/.4/.5	Yes	0.185185	0	0
LMP1	ALLVLYSFAL	S57A	A2	Yes	0.222222	0.0416667	0.0454545
LMP1	ALLVLYSFAL	Y56F	A2	Yes	0.037037	0	0
LMP1	ALLVLYSFAL	Y56S	A2	Yes	0.037037	0	0
LMP1	ALLVLYSFAL	L52V	A2	Yes	0	0.0416667	0
LMP1	ALLVLYSFAL	A51P	A2	Yes	0	0	0.0454545
LMP1	DPHGPVQLSYYD	H377N	B51.1	Yes	0.037037	0	0
LMP1	DPHGPVQLSYYD	D375Y	B51.1	Yes	0.037037	0	0
LMP1	FRRDLLCPLGA	A82G	B4	Yes	0.962963	0.958333	1
LMP1	FRRDLLCPLGA	R74T	B4	Yes	0	0.0416667	0
LMP1	FWLYIVMSD	D46N		Yes	0.925926	0.958333	0.954545
LMP1	FWLYIVMSD	V43L		Yes	0.148148	0	0
LMP1	FWLYIVMSD	V43I		Yes	0.0740741	0.0416667	0
LMP1	FWLYIVMSD	M44L		Yes	0	0.0416667	0
LMP1	FWLYIVMSD	I42F		Yes	0	0.0416667	0
LMP1	FWLYIVMSD	W39R		Yes	0	0.0416667	0
LMP1	GPPRPPLGPPLSSSIGLALL	L25I	DR7 & DR9	Yes	0.37037	0.958333	1
LMP1	GPPRPPLGPPLSSSIGLALL	S22P	DR7 & DR9	Yes	0.037037	0	0
LMP1	GPPRPPLGPPLSSSIGLALL	L21P	DR7 & DR9	Yes	0.037037	0	0
LMP1	GPPRPPLGPPLSSSIGLALL	R17L	DR7 & DR9	Yes	0.740741	0.958333	1
LMP1	GPPRPPLGPPLSSSIGLALL	R13P	DR7 & DR9	Yes	0.740741	0.958333	1
LMP1	GPPRPPLGPPLSSSIGLALL	L25R	DR7 & DR9	Yes	0	0.0416667	0
LMP1	GPPRPPLGPPLSSSIGLALL	L25Q	DR7 & DR9	Yes	0	0.0416667	0
LMP1	GPPRPPLGPPLSSSIGLALL	G18R	DR7 & DR9	Yes	0	0.0416667	0
LMP1	GPPRPPLGPPLSSSIGLALL	G11A	DR7 & DR9	Yes	0	0	0.0454545
LMP1	IALYLQQNW	I156F	B57/58	Yes	0.037037	0.0416667	0
LMP1	IIFIFRRDLLCPLGAL	A82G		Yes	0.962963	0.958333	1
LMP1	IIFIFRRDLLCPLGAL	R74T		Yes	0	0.0416667	0
LMP1	IIFIFRRDLLCPLGAL	I68L		Yes	0	0.0833333	0.0454545
LMP1	LIWMYYHGPRHTDEHHHDDS	S192T	DR16	Yes	0.925926	0.958333	1
LMP1	LIWMYYHGPRHTDEHHHDDS	Q189P	DR16	Yes	0.703704	0.875	0.954545
LMP1	LIWMYYHGPRHTDEHHHDDS	G188R	DR16	Yes	0.111111	0.0416667	0
LMP1	LIWMYYHGPRHTDEHHHDDS	Y185H	DR16	Yes	0.037037	0	0
LMP1	LIWMYYHGPRHTDEHHHDDS	Q189H	DR16	Yes	0	0.0416667	0
LMP1	LIWMYYHGPRHTDEHHHDDS	H187Y	DR16	Yes	0	0.0416667	0
LMP1	LIWMYYHGPRHTDEHHHDDS	Y186F	DR16	Yes	0	0.0416667	0
LMP1	LIWMYYHGPRHTDEHHHDDS	Y185N	DR16	Yes	0	0.0416667	0
LMP1	LWRLGATIWQLLAFF	F144I		Yes	0.962963	0.958333	1
LMP1	LWRLGATIWQLLAFF	I137F		Yes	0.037037	0	0
LMP1	LWRLGATIWQLLAFF	I137L		Yes	0.111111	0	0
LMP1	LWRLGATIWQLLAFF	F144Y		Yes	0	0.0416667	0
LMP1	LWRLGATIWQLLAFF	L141W		Yes	0	0.0416667	0
LMP1	LWRLGATIWQLLAFF	L133V		Yes	0	0.0416667	0
LMP1	LWRLGATIWQLLAFF	L130F		Yes	0	0.0416667	0
LMP1	LWRLGATIWQLLAFF	W138C		Yes	0	0	0.0454545
LMP1	QATDDSSHESDSNSNEGRHH	H225R	DQ2	Yes	0.037037	0	0
LMP1	QATDDSSHESDSNSNEGRHH	G222A	DQ2	Yes	0.111111	0.0416667	0
LMP1	QATDDSSHESDSNSNEGRHH	E221D	DQ2	Yes	0.0740741	0.125	0
LMP1	QATDDSSHESDSNSNEGRHH	N218D	DQ2	Yes	0.111111	0.0416667	0
LMP1	QATDDSSHESDSNSNEGRHH	D216E	DQ2	Yes	0.037037	0	0
LMP1	QATDDSSHESDSNSNEGRHH	S215T	DQ2	Yes	0.037037	0.0416667	0
LMP1	QATDDSSHESDSNSNEGRHH	H213Q	DQ2	Yes	0.037037	0.0416667	0
LMP1	QATDDSSHESDSNSNEGRHH	G212A	DQ2	Yes	0.037037	0	0
LMP1	QATDDSSHESDSNSNEGRHH	G212D	DQ2	Yes	0.111111	0.0833333	0
LMP1	QATDDSSHESDSNSNEGRHH	G212S	DQ2	Yes	0.925926	0.958333	1
LMP1	QATDDSSHESDSNSNEGRHH	S211Y	DQ2	Yes	0.037037	0	0
LMP1	QATDDSSHESDSNSNEGRHH	D210A	DQ2	Yes	0.037037	0	0
LMP1	QATDDSSHESDSNSNEGRHH	D210H	DQ2	Yes	0	0.0416667	0
LMP1	QATDDSSHESDSNSNEGRHH	D209H	DQ2	Yes	0	0.0416667	0
LMP1	SGHESDSNSNEGRHHH	H225R		Yes	0.037037	0	0
LMP1	SGHESDSNSNEGRHHH	G222A		Yes	0.111111	0.0416667	0
LMP1	SGHESDSNSNEGRHHH	E221D		Yes	0.0740741	0.125	0
LMP1	SGHESDSNSNEGRHHH	N218D		Yes	0.111111	0.0416667	0
LMP1	SGHESDSNSNEGRHHH	D216E		Yes	0.037037	0	0
LMP1	SGHESDSNSNEGRHHH	S215T		Yes	0.037037	0.0416667	0
LMP1	SGHESDSNSNEGRHHH	H213Q		Yes	0.037037	0.0416667	0
LMP1	SGHESDSNSNEGRHHH	G212A		Yes	0.037037	0	0
LMP1	SGHESDSNSNEGRHHH	G212D		Yes	0.111111	0.0833333	0
LMP1	SGHESDSNSNEGRHHH	G212S		Yes	0.925926	0.958333	1
LMP1	SSHESDSNSNEGRHHLLVSG	S229T	DQB1*61	Yes	0.0740741	0.0416667	0
LMP1	SSHESDSNSNEGRHHLLVSG	H225R	DQB1*61	Yes	0.037037	0	0
LMP1	SSHESDSNSNEGRHHLLVSG	G222A	DQB1*61	Yes	0.111111	0.0416667	0
LMP1	SSHESDSNSNEGRHHLLVSG	E221D	DQB1*61	Yes	0.0740741	0.125	0
LMP1	SSHESDSNSNEGRHHLLVSG	N218D	DQB1*61	Yes	0.111111	0.0416667	0
LMP1	SSHESDSNSNEGRHHLLVSG	D216E	DQB1*61	Yes	0.037037	0	0
LMP1	SSHESDSNSNEGRHHLLVSG	S215T	DQB1*61	Yes	0.037037	0.0416667	0
LMP1	SSHESDSNSNEGRHHLLVSG	H213Q	DQB1*61	Yes	0.037037	0.0416667	0
LMP1	SSHESDSNSNEGRHHLLVSG	G212A	DQB1*61	Yes	0.037037	0	0
LMP1	SSHESDSNSNEGRHHLLVSG	G212D	DQB1*61	Yes	0.111111	0.0833333	0
LMP1	SSHESDSNSNEGRHHLLVSG	G212S	DQB1*61	Yes	0.925926	0.958333	1
LMP1	SSHESDSNSNEGRHHLLVSG	S211Y	DQB1*61	Yes	0.037037	0	0
LMP1	SSHESDSNSNEGRHHLLVSG	G232A	DQB1*61	Yes	0	0	0.0454545
LMP1	TDGGGGHSHDSGHGG	H352R		Yes	0.037037	0	0
LMP1	TDGGGGHSHDSGHGG	342_352del		Yes	0.777778	0.583333	0.954545
LMP1	TDGGGGHSHDSGHGG	H352N		Yes	0.037037	0	0
LMP1	TDGGGGHSHDSGHGG	S347G		Yes	0.111111	0	0
LMP1	TDGGGGHSHDSGHGG	G344D		Yes	0.0740741	0	0.0454545
LMP1	TDGGGGHSHDSGHGG	G342R		Yes	0.037037	0	0
LMP1	TDGGGGHSHDSGHGG	343_352del		Yes	0	0.0416667	0
LMP1	TDGGGGHSHDSGHGG	G342fs		Yes	0	0.0416667	0
LMP1	TDGGGGHSHDSGHGG	H346D		Yes	0	0.333333	0
LMP1	YLLEMLWRL	M129I	A2	Yes	1	0.958333	1
LMP1	YLLEMLWRL	L126F	A2	Yes	0.962963	0.958333	1
LMP1	YLLEMLWRL	L133V	A2	Yes	0	0.0416667	0
LMP1	YLLEMLWRL	L130F	A2	Yes	0	0.0416667	0
LMP2	ASCFTASVSTVVTA	F143L		Yes	0.037037	0	0
LMP2	ASCFTASVSTVVTA	S148R		Yes	0.037037	0	0
LMP2	ASCFTASVSTVVTA	T152S		Yes	0.592593	0.833333	0.181818
LMP2	ASCFTASVSTVVTA	V151A		Yes	0	0.0416667	0
LMP2	ASCFTASVSTVVTA	T152A		Yes	0	0.0416667	0
LMP2	DYQPLGTQDQSLYLG	S72W	DR4 or DR16	Yes	0.037037	0	0
LMP2	DYQPLGTQDQSLYLG	Q82P	DR4 or DR16	Yes	0.296296	0	0.590909
LMP2	DYQPLGTQDQSLYLG	T79N	DR4 or DR16	Yes	0	0	0.545455
LMP2	EDPYWGNGDRHSDYQ	S72W		Yes	0.037037	0	0
LMP2	EDPYWGNGDRHSDYQ	P63L		Yes	0	0	0.545455
LMP2	EDPYWGNGDRHSDYQ	Y64D		Yes	0	0	0.545455
LMP2	GGSILQTNFKSLSSTEF	S373I		Yes	0.037037	0	0
LMP2	GGSILQTNFKSLSSTEF	T377A		Yes	0.037037	0	0.0454545
LMP2	GGSILQTNFKSLSSTEF	S383N		Yes	0.0740741	0	0
LMP2	GGSILQTNFKSLSSTEF	T385S		Yes	0.148148	0	0.0454545
LMP2	GGSILQTNFKSLSSTEF	S383I		Yes	0	0.0416667	0
LMP2	ICLTWRIEDPPFNSILFALL	L207I	DRB1*11	Yes	0.62963	0.875	0.181818
LMP2	IEDPPFNSL	L207I	B4.1	Yes	0.62963	0.875	0.181818
LMP2	ILLARLFLY	I349V	A29	Yes	0.444444	0.875	0.0909091
LMP2	ILLARLFLY	K348E	A29	Yes	0	0.0416667	0
LMP2	LPVIVAPYL	L132R	B53	Yes	0	0.0416667	0
LMP2	MGSLEMVPM	G2V	B35.1	Yes	0	0	0.0454545
LMP2	RRWRRLTVC	V243L	B14.2	Yes	0.037037	0	0
LMP2	RRWRRLTVC	L241S	B14.2	Yes	0	0	0.0454545
LMP2	SSCSSCPLSKI	S347T	A11	Yes	0.481481	0.0833333	0.909091
LMP2	SSCSSCPLSKI	I349V	A11	Yes	0.444444	0.875	0.0909091
LMP2	SSCSSCPLSKI	S343L	A11	Yes	0	0.0416667	0
LMP2	SSCSSCPLSKI	K348E	A11	Yes	0	0.0416667	0
LMP2	SSYAAAQRKLLTPV	S168N		Yes	0.62963	0.875	0.181818
LMP2	SSYAAAQRKLLTPV	S169L		Yes	0.037037	0	0
LMP2	SSYAAAQRKLLTPV	Y170S		Yes	0.592593	0.875	0.181818
LMP2	SSYAAAQRKLLTPV	Y170H		Yes	0	0.0416667	0
LMP2	STEFIPNLFCMLLL	T385S		Yes	0.148148	0	0.0454545
LMP2	STEFIPNLFCMLLL	N390H		Yes	0.666667	0.791667	0.0909091
LMP2	STEFIPNLFCMLLL	M394I		Yes	0.037037	0	0
LMP2	STEFIPNLFCMLLL	P389L		Yes	0	0.0416667	0
LMP2	STVVTATGLALSLLL	S148R		Yes	0.037037	0	0
LMP2	STVVTATGLALSLLL	T152S		Yes	0.592593	0.833333	0.181818
LMP2	STVVTATGLALSLLL	G155A		Yes	0.037037	0	0
LMP2	STVVTATGLALSLLL	V151A		Yes	0	0.0416667	0
LMP2	STVVTATGLALSLLL	T152A		Yes	0	0.0416667	0
LMP2	TVCGGIMFL	V243L	A2.1/6	Yes	0.037037	0	0
LMP2	TVCGGIMFL	I247M	A2.1/6	Yes	0.444444	0.875	0.136364
LMP2	TVCGGIMFL	I247S	A2.1/6	Yes	0	0.0416667	0
LMP2	TYGPVFMCL	C425S	A24	Yes	0.62963	0.875	0.136364
LMP2	TYGPVFMCL	C425R	A24	Yes	0	0.0416667	0
LMP2	TYGPVFMSLGGLLTMVAGAV	C425S	DQB1*61	Yes	0.62963	0.875	0.136364
LMP2	TYGPVFMSLGGLLTMVAGAV	L430I	DQB1*61	Yes	0.037037	0	0
LMP2	TYGPVFMSLGGLLTMVAGAV	C425R	DQB1*61	Yes	0	0.0416667	0
LMP2	TYGPVFMSLGGLLTMVAGAV	G427A	DQB1*61	Yes	0	0.0416667	0
LMP2	VLVMLVLLILAYRRRWRRLT	A233E		Yes	0	0.0416667	0
LMP2	VLVMLVLLILAYRRRWRRLT	Y234F		Yes	0	0	0.0454545
LMP2	VLVMLVLLILAYRRRWRRLT	L241S		Yes	0	0	0.0454545
LMP2	VMSNTLLSAW	V441M	A25	Yes	0.037037	0	0
LMP2	VMSNTLLSAW	S443T	A25	Yes	0.814815	0.958333	1
LMP2	VMSNTLLSAW	M442I	A25	Yes	0	0.0416667	0
LMP2	VTFFAICLTWRIEDPPFNSI	L207I	DRB1*91	Yes	0.62963	0.875	0.181818
Lytic Cycle Proteins
BALF4(gp110)	DNEIFLTKKMTEVCQ	T581S	DRB1*81	Yes	0	0.0416667	0
BALF4(gp110)	VPGSETMCY	G546R	B35	Yes	0	0.0416667	0
BARF1	FLGERVTLT	F24L	A2	Yes	0.037037	0	0
BARF1	FLGERVTLT	V29A	A2	Yes	0.481481	0	0.0454545
BCRF1	RRLVVTLQC	R3Q	B27	Yes	0.037037	0.0416667	0
BCRF1	RRLVVTLQC	L5F	B27	Yes	0.185185	0	0
BCRF1	RRLVVTLQC	V6M	B27	Yes	0.296296	0	0.0454545
BHRF1	SRVHGNGTL	S17R	B39	Yes	0.037037	0	0
BHRF1	SRVHGNGTL	T24A	B39	Yes	0.037037	0	0
BHRF1	ETFTETWNR	T68S	A68	Yes	0.037037	0	0
BHRF1	PYYVVDLSVRGM	P122H	DR4	Yes	0.037037	0	0
BHRF1	AGLTLSLLVICSYLF	V179L		Yes	0.037037	0	0
BHRF1	AGLTLSLLVICSYLFISRG	V179L	DR2	Yes	0.037037	0	0
BKRF2(gp25)	VEDLFGANL	G125R	B6	Yes	0	0.0416667	0
BKRF2(gp25)	GSFSVEDLFGANLNRYAWHR	G125R	DPB1*4	Yes	0	0.0416667	0
BLLF1(gp350)	LDLFGQLTPHTKAVYQPRGA	Q67L	DRB1*151	Yes	0.037037	0	0
BLLF1(gp350)	FGQLTPHTKAVYQPR	Q67L	DRB1*131	Yes	0.037037	0	0
BLLF1(gp350)	LDLFGQLTPHTKAVYQPRGA	D64A	DRB1*151	Yes	0.037037	0	0
BLLF1(gp350)	LDLFGQLTPHTKAVYQPRGA	D62N	DRB1*151	Yes	0.037037	0	0
BLLF1(gp350)	DNCNSTNITAVVRAQGLDVTL	D163N	DRw11	Yes	0	0.0416667	0
BLLF1(gp350)	LDLFGQLTPHTKAVYQPRGA	T72M	DRB1*151	Yes	0	0.0416667	0
BLLF1(gp350)	FGQLTPHTKAVYQPR	T72M	DRB1*131	Yes	0	0.0416667	0
BLLF3	HLTSFYSPHSDAGLV	L235I		Yes	0.481481	0.0416667	0.363636
BLLF3	FGRSGLAMQGILVKP	S172fs		Yes	0	0.0416667	0
BMRF1	RPQGGSRPEFVKL	S121P	B7	Yes	0.111111	0	0
BMRF1	YRSGIIAVV	A274S	C6, B39	Yes	0.0740741	0	0
BMRF1	FRNLAYGRTCVLGKE	T94A	C3/C1	Yes	0	0	0.0454545
BNLF2a	VLFGLLCLL	V50G	A2	Yes	0.037037	0	0
BNLF2b	RPGRPLAGFYA	A15D	B7	Yes	0.037037	0	0
BNLF2b	RPGRPLAGFYA	A15S	B7	Yes	0	0	0.0454545
BNLF2b	RPGRPLAGFYA	A11S	B7	Yes	0	0	0.0909091
BNLF2b	RPGRPLAGFYA	P6S	B7	Yes	0	0	0.181818
BNRF1	PPGPSAVIEHLGSLV	G456R		Yes	0.518519	0.0416667	0.0909091
BNRF1	GPGMQQFVSSYFLNP	S497G		Yes	0.37037	0.0416667	0.0454545
BNRF1	WQWEHIPPA	A1289T	A2.1	Yes	0.222222	0	0
BNRF1	LYPAPCISGYARPPG	R444delinsRTRA		Yes	0	0.0416667	0
BNRF1	PPGPSAVIEHLGSLV	V459A		Yes	0	0.0416667	0
BNRF1	FHSNGTDAWRFAMNY	D1239A		Yes	0	0.0416667	0
BNRF1	TDAWRFAMNYPRNPT	D1239A	DRB1*151	Yes	0	0.0416667	0
BRLF1	QKEEAAICGQMDLS	S542N	B61	Yes	0.962963	0.958333	1
BRLF1	VHEPVGSLTPAPV	V479I		Yes	0.185185	0.0833333	0.318182
BRLF1	PPVKRKKGLRDSREG	G414V	DRB1*8	Yes	0.111111	0	0
BRLF1	ERPIFPHPSKPTFLP	L406F	Cw4	Yes	0.111111	0	0
BRLF1	ERPIFPHPSKPTFLP	P403S	Cw4	Yes	0.111111	0	0
BRLF1	QKEEAAICGQMDLS	S542R	B61	Yes	0	0.0416667	0
BRLF1	QKEEAAICGQMDLS	S542C	B61	Yes	0	0	0.0454545
BRLF1	QKEEAAICGQMDLS	Q538E	B61	Yes	0	0	0.181818
BRLF1	QKEEAAICGQMDLS	529_530del	B61	Yes	0	0	0.0454545
BVRF2	DPATMLSGNAGEGAT	D257N		No	0.037037	0	0
BXLF2(gp85)	LMIIPLINV	V550L	A2.1	Yes	0	0.0416667	0
BXLF2(gp85)	TLFIGSHVV	V427M	A2.1	Yes	0	0	0.0454545
BZLF1	LLQHYREVAA	A205S		Yes	0.185185	0.791667	0.636364
BZLF1	RKCCRAKFKQLLQHYR	Q195H	C6	Yes	0.222222	0.791667	0.636364
BZLF1	RAKFKQLL	Q195H	B8	Yes	0.222222	0.791667	0.636364
BZLF1	TVQTAAAVVF	F130L		Yes	0.0740741	0.791667	0.272727
BZLF1	PGDNSTVQTAAAVVF	F130L	DRB1*13	Yes	0.0740741	0.791667	0.272727
BZLF1	TVQTAAAVVF	124_125del		Yes	0.777778	0.125	0.681818
BZLF1	PGDNSTVQTAAAVVF	124_125del	DRB1*13	Yes	0.777778	0.125	0.681818
BZLF1	TVQTAAAVVF	T124P		Yes	0.148148	0.791667	0.272727
BZLF1	PGDNSTVQTAAAVVF	T124P	DRB1*13	Yes	0.148148	0.791667	0.272727
BZLF1	LQHYREVAA	G111E	C8	Yes	0.444444	0.0416667	0.363636
BZLF1	LQHYREVAA	Q105L	C8	Yes	0.148148	0.791667	0.272727
BZLF1	VSTAPTGSWF	T68A	B58.1	Yes	0.222222	0.791667	0.272727
BZLF1	LTAYHVSTAPTGSWF	T68A	DRB3*2	Yes	0.222222	0.791667	0.272727
BZLF1	LLQHYREVAA	A205V		Yes	0	0.0416667	0
BZLF1	LQHYREVAA	Q105H	C8	Yes	0	0.0416667	0
BZLF1	VSTAPTGSWF	P70T	B58.1	Yes	0	0.0416667	0
BZLF1	LTAYHVSTAPTGSWF	P70T	DRB3*2	Yes	0	0.0416667	0
BZLF1	VSTAPTGSWF	T68S	B58.1	Yes	0	0.0416667	0
BZLF1	LTAYHVSTAPTGSWF	T68S	DRB3*2	Yes	0	0.0416667	0
BZLF1	LPEPLPQGQLTAY	T62P	B35.8	Yes	0	0.0416667	0
BZLF1	EPLPQGQLTAY	T62P	B35.1	Yes	0	0.0416667	0
BZLF1	LTAYHVSTAPTGSWF	T62P	DRB3*2	Yes	0	0.0416667	0
BZLF1	LPEPLPQGQLTAY	G59S	B35.8	Yes	0	0	0.0454545
BZLF1	EPLPQGQLTAY	G59S	B35.1	Yes	0	0	0.0454545
BZLF1	LPEPLPQGQLTAY	P57Q	B35.8	Yes	0	0	0.0909091
BZLF1	EPLPQGQLTAY	P57Q	B35.1	Yes	0	0	0.0909091
